# Supplementary material for: Evaluation of new expert rules for the detection and differentiation of carbapenemase-producing Enterobacterales within the French epidemiological context
Source: J Clin Microbiol. 2026 May 28;64(7):e00222-26. doi: 10.1128/jcm.00222-26 (PMC13343967; doi:10.1128/jcm.00222-26)
Supplement: Table S1 — Resistance mechanism distribution among the tested samples. [file jcm.00222-26-s0001.xlsx]

## Sheet: Feuil1
Table S1. Resistance mechanism distribution among the tested samples. CPE: carbapenemase-producing Enterobacterales; CRE: carbapenem-resistant Enterobacterales
Group	Resistance mechanism	n	%
CPE		145	100
	IMI	2	1.4
	KPC	6	4.1
	MBL	55	37.9
	NDM	40	27.6
	VIM	14	9.7
	IMP	1	0.7
	OXA-48-like	71	49.0
	OXA-48	39	26.9
	OXA-181	8	5.5
	OXA-204	2	1.4
	OXA-232	4	2.8
	OXA-244	10	6.9
	OXA-484	8	5.5
	Multiple carbapenemase	11	7.6
	NDM + OXA-48-like	6	4.1
	NDM + KPC	2	1.4
	NDM + IMP	1	0.7
	VIM + OXA-48-like	2	1.4
non-CPE CRE		51	100
	SHV-12 + impermeability	1	2.0
	CTX-M + impermeability	15	29.4
	CTX-M + acquired CMY +impermeability	2	3.9
	High level intrinsic AmpC + impermeability	10	19.6
	Acquired DHA-1 + impermeability	8	15.7
	Acquired CMY + impermeability	3	5.9
	HYPER SHV-1 + impermeability	7	13.7
	HYPER TEM-1 + impermeability	1	2.0
	HYPER OXA-10 + impermeability	2	3.9
	HYPER OXY + impermeability	2	3.9
non-CRE		48	100
	ESBL	43	89.6
	High level intrinsic AmpC	5	10.4
TOTAL		244
