# Supplementary material for: Evaluation of new expert rules for the detection and differentiation of carbapenemase-producing Enterobacterales within the French epidemiological context
Source: J Clin Microbiol. 2026 May 28;64(7):e00222-26. doi: 10.1128/jcm.00222-26 (PMC13343967; doi:10.1128/jcm.00222-26)
Supplement: Table S2 — Characterization of the 244 Enterobacterales isolates (CPE, non-CPE CRE, and non-CRE) included in this study, and corresponding results obtained using the VITEK 2 N436 card alone or in combination with the XN28 card (BIOART{trade mark, serif} rules). Color codes indicate the accuracy of carbapenemase class determination: red, discordant result; orange, correct carbapenemase class proposed among multiple interpretations; green, correct carbapenemase class proposed as a unique result. [file jcm.00222-26-s0002.xlsx]

## Sheet: Feuil1
Table S2. Characterization of the 244 Enterobacterales isolates (CPE, non-CPE CRE, and non-CRE) included in this study, and corresponding results obtained using the VITEK®2 N436 card alone or in combination with the XN28 card (BIOART™ rules). Color codes indicate the accuracy of carbapenemase class determination: red, discordant result; orange, correct carbapenemase class proposed among multiple …
Strain	Species	MLST	Carbapenemase type	Carbapenemase variant	CMI MEM (mg/L)	CMI MEV (mg/L)	AES phenotype (AST-N436 card, v9.03.4)	VITEK 2 CMI MEM (mg/L) BMX	VITEK 2 CMI MEV (mg/L) BMX	valeur du ratio BMX	Negatif ( Neg) ou Positif (Pos) ou Non Déterminable (ND)	Expected "AES BIOART" phenotype (based on sequencing)	Final consolidated AES + BIOART CARBA phenotype (AST-N436 + XN28), including ratio calculation	Inhibition zone diameters (mm)					CA-SFM algorithm
														Ceftazidime-avibactam	Temocillin	Meropenem	Imipenem	Ertapenem
356	K. pneumoniae	ND	non CRE	BLSE			ESBL	<=0.25	<=0.5	NA	ND	NA	ESBL	32	24	ND	36	33	Negative
776	E. coli	ND	non CRE	BLSE			ESBL	<=0.25	<=0.5	NA	ND	NA	ESBL	29	24	ND	34	33	Negative
1807	E. cloacae complex	ND	non CRE	BLSE			Carbapenem impermeability (ESBL ± or HN AmpC +)	<=0.25*	<=0.5	ND	ND	NA	Carbapenem impermeability	26	17	ND	29	24	Negative
2071	K. pneumoniae	ND	non CRE	BLSE			ESBL	<=0.25	<=0.5	NA	ND	NA	ESBL	30	24	ND	34	32	Negative
2259	E. coli	ND	non CRE	BLSE			ESBL	<=0.25	<=0.5	NA	ND	NA	ESBL	33	24	ND	33	36	Negative
44284	E. coli	ND	non CRE	BLSE			ESBL	<=0.25	<=0.5	NA	ND	NA	Non-concordant	30	20	ND	32	34	Negative
44631	E. coli	ND	non CRE	BLSE			ESBL	<=0.25	<=0.5	NA	ND	NA	ESBL	32	23	ND	34	35	Negative
46225	E. cloacae complex	ND	non CRE	BLSE			ESBL	<=0.25	<=0.5	NA	ND	NA	ESBL	25	16	ND	30	29	Negative
46372	E. cloacae complex	ND	non CRE	BLSE			ESBL	<=0.25	<=0.5	NA	ND	NA	ESBL	30	21	ND	34	31	Negative
47122	E. cloacae complex	ND	non CRE	BLSE			ESBL, Hcase	<=0.25	<=0.5	NA	ND	NA	Carbapenem impermeability	32	19	ND	34	35	Negative
47232	E. coli	ND	non CRE	BLSE			ESBL	<=0.25	<=0.5	NA	ND	NA	ESBL	36	22	ND	36	37	Negative
47608	K. pneumoniae	ND	non CRE	BLSE			ESBL	<=0.25	<=0.5	NA	ND	NA	ESBL	34	24	ND	36	36	Negative
47983	K. pneumoniae	ND	non CRE	BLSE			Hcase, ESBL + impermeability	<=0.25	<=0.5	NA	ND	NA	ESBL + impermeability	28	16	ND	30	26	Negative
50097	K. pneumoniae	ND	non CRE	BLSE			ESBL	<=0.25	<=0.5	NA	ND	NA	ESBL	31	22	ND	35	32	Negative
52099	K. pneumoniae	ND	non CRE	BLSE			ESBL	<=0.25	<=0.5	NA	ND	NA	ESBL	31	24	ND	30	31	Negative
52566	E. coli	ND	non CRE	BLSE			ESBL	<=0.25	<=0.5	NA	ND	NA	ESBL	25	19	ND	34	29	Negative
56596	K. pneumoniae	ND	non CRE	BLSE			Hcase	<=0.25	<=0.5	NA	ND	NA	Hcase	32	23	ND	30	31	Negative
56820	E. coli	ND	non CRE	BLSE			Non-concordant	<=0.25	<=0.5	NA	ND	NA	ESBL	31	23	ND	32	34	Negative
58285	E. cloacae complex	ND	non CRE	Hcase			ESBL, Hcase	<=0.25	<=0.5	NA	ND	NA	Hcase	31	18	ND	32	28	Negative
58438	K. pneumoniae	ND	non CRE	BLSE			ESBL	<=0.25	<=0.5	NA	ND	NA	ESBL	26	18	ND	32	31	Negative
59540	E. coli	ND	non CRE	BLSE			ESBL	<=0.25	<=0.5	NA	ND	NA	ESBL	32	23	ND	33	34	Negative
59794	K. pneumoniae	ND	non CRE	BLSE			ESBL	<=0.25	<=0.5	NA	ND	NA	ESBL	29	22	ND	36	34	Negative
60928	K. pneumoniae	ND	non CRE	BLSE			ESBL	<=0.25	<=0.5	NA	ND	NA	ESBL	30	22	ND	34	32	Negative
62138	E. cloacae complex	ND	non CRE	BLSE			Carbapenem impermeability (ESBL ± or HN AmpC +)	<=0.25	<=0.5	ND	ND	NA	Carbapenemase (KPC), Carbapenemase (OXA-48)	28	20	ND	30	24	Negative
63194	E. coli	ND	non CRE	BLSE			ESBL	<=0.25	<=0.5	NA	ND	NA	ESBL	34	23	ND	37	33	Negative
65885	K. pneumoniae	ND	non CRE	BLSE			ESBL	<=0.25	<=0.5	NA	ND	NA	ESBL	25	22	ND	35	33	Negative
66143	E. cloacae complex	ND	non CRE	BLSE			Carbapenem impermeability (ESBL ± or HN AmpC +)	<=0.25*	<=0.5	ND	ND	NA	Carbapenem impermeability	23	16	ND	26	20	Negative
66999	E. coli	ND	non CRE	BLSE			ESBL	<=0.25	<=0.5	NA	ND	NA	ESBL	27	22	ND	33	28	Negative
67088	E. coli	ND	non CRE	BLSE			ESBL	<=0.25	<=0.5	NA	ND	NA	ESBL	28	21	ND	29	31	Negative
67102	K. pneumoniae	ND	non CRE	BLSE			ESBL	<=0.25	<=0.5	NA	ND	NA	ESBL	33	22	ND	34	33	Negative
67555	E. coli	ND	non CRE	BLSE			ESBL	<=0.25	<=0.5	NA	ND	NA	ESBL	33	23	ND	35	38	Negative
76609	E. cloacae complex	ND	non CRE	Hcase			ESBL, Hcase	<=0.25	<=0.5	NA	ND	NA	ESBL, Hcase	30	16	ND	35	27	Negative
86427	E. coli	ND	non CRE	BLSE			ESBL	<=0.25	<=0.5	NA	ND	NA	ESBL	27	18	ND	30	32	Negative
86436	E. coli	ND	non CRE	BLSE			ESBL	<=0.25	<=0.5	NA	ND	NA	ESBL	30	18	ND	39	30	Negative
90181	K. pneumoniae	ND	non CRE	BLSE			ESBL	<=0.25	<=0.5	NA	ND	NA	ESBL	30	18	ND	30	30	Negative
92553	E. coli	ND	non CRE	BLSE			ESBL	<=0.25	<=0.5	NA	ND	NA	ESBL	24	21	ND	26	29	Negative
92654	E. coli	ND	non CRE	BLSE			ESBL	<=0.25	<=0.5	NA	ND	NA	ESBL	29	18	ND	31	34	Negative
92746	E. coli	ND	non CRE	BLSE			ESBL	<=0.25	<=0.5	NA	ND	NA	ESBL	28	24	ND	32	28	Negative
93108	E. coli	ND	non CRE	BLSE			ESBL	<=0.25	<=0.5	NA	ND	NA	ESBL	28	16	ND	33	30	Negative
94216	E. aerogenes	ND	non CRE	Hcase			Hcase	<=0.25	<=0.5	NA	ND	NA	Hcase	28	18	ND	34	26	Negative
94269	E. coli	ND	non CRE	BLSE			ESBL	<=0.25	<=0.5	NA	ND	NA	ESBL	32	24	ND	34	32	Negative
95044	E. cloacae complex	ND	non CRE	Hcase			Hcase	<=0.25	<=0.5	NA	ND	NA	Hcase	31	18	ND	32	26	Negative
95467	E. cloacae complex	ND	non CRE	BLSE			Carbapenem impermeability (ESBL ± or Hcase +), carbapenemase (ESBL ±)	0.5	<=0.5	=>1	ND	NA	Carbapenem impermeability,Carbapenemase (KPC), Carbapenemase (OXA-48)	28	18	ND	28	24	Negative
95940	K. pneumoniae	ND	non CRE	BLSE			ESBL	<=0.25	<=0.5	NA	ND	NA	ESBL	31	21	ND	34	34	Negative
95975	E. coli	ND	non CRE	Hcase			Hcase	<=0.25	<=0.5	NA	ND	NA	Hcase	30	20	ND	32	26	Negative
98139	E. coli	ND	non CRE	BLSE			ESBL	<=0.25	<=0.5	NA	ND	NA	ESBL	28	19	ND	29	24	Negative
206D5	S. marcescens	ND	IMP	IMP-4	2	2	Carbapenemase (ESBL ±)	≥16	8	NA	NA	MBL	Carbapenemase (untyped)	6	8	26	25	20	Positive ⇒ perform confirmatory test
298G9	K. pneumoniae	ND	NDM	NDM-14	?	?	Carbapenem impermeability (ESBL ± or Hcase +), carbapenemase (ESBL ±)	≥16	32	≥0.5	ND	MBL	Carbapenemase (MBL)	6	8	8	14	8	Positive ⇒ perform confirmatory test
342K7	E. cloacae complex	ST-1740	IMP + NDM	NDM-1+IMP-13	1	1	Carbapenem impermeability (ESBL ± or HN AmpC +)	≥16	2	≥8	ND	MBL	Carbapenemase (MBL)	6	18	20	20	18	Positive ⇒ perform confirmatory test
376 A4	E. cloacae complex	ST-125-like	Non CP CRE	Hcase	>16	8	Carbapenem impermeability (ESBL ± or Hcase +), carbapenemase (ESBL ±)	≥16	16	≥1	ND	Non carbapenemase	Carbapenemase (MBL)	13	11	6	10	6	Positive ⇒ perform confirmatory test
376 A6	C. freundii	ST-8	Non CP CRE	SHV-12	8	2	Carbapenemase (ESBL ±)	4	≤0.5	≥8	ND	Non carbapenemase	Carbapenemase (OXA-48 like)	23	6	15	16	9	Positive ⇒ perform confirmatory test
376 C3	K. pneumoniae	ST-39	Non CP CRE	CTX-M-3	8	4	Carbapenem impermeability (ESBL ± or Hcase +), carbapenemase (ESBL ±)	4	32	0.125	Neg	Non carbapenemase	Carbapenem impermeability, Carbapenemase (untyped)	17	12	15	25	6	Positive ⇒ perform confirmatory test
376 D8	K. pneumoniae	ST-323	Non CP CRE	CTX-M-15	8	1	Carbapenem impermeability (ESBL ± or Hcase +), carbapenemase (ESBL ±)	4	4	1	Neg	Non carbapenemase	Carbapenem impermeability, Carbapenemase (untyped)	27	12	19	27	6	Positive ⇒ perform confirmatory test
377 F4	K. pneumoniae	ST-692	Non CP CRE	HYPER SHV-1	2	2	Carbapenemase (ESBL ±)	1	1	1	Neg	Non carbapenemase	Carbapenemase (OXA-48 like)	25	11	23	30	17	Positive ⇒ perform confirmatory test
377 J10	E. cloacae complex	ST-66	Non CP CRE	CTX-M-15	16	8	Carbapenem impermeability (ESBL ± or Hcase +), carbapenemase (ESBL ±)	8	8	1	Neg	Non carbapenemase	Carbapenem impermeability, Carbapenemase (OXA-48 like)	21	14	6	13	10	Positive ⇒ perform confirmatory test
379 A1	E. coli	ST-38	Non CP CRE	CTX-M-15 + CMY-45	4	2	ESBL, Hcase	4	≤0.25	NA	NA	Non carbapenemase	Carbapenemase (OXA-48 like)	17	6	23	19	10	Positive ⇒ perform confirmatory test
379 I8	E. coli	ST-12	Non CP CRE	HYPER TEM-1	<=0.25	<=0.25	Carbapenemase (ESBL ±)	≤0.25	≤0.5	NA	NA	Non carbapenemase	Carbapenemase (OXA-48 like)	33	6	31	30	38	Positive ⇒ perform confirmatory test
380 G5	K. pneumoniae	ST-147	Non CP CRE	CTX-M-33	>16	8	Carbapenem impermeability (ESBL ± or Hcase +), carbapenemase (ESBL ±)	≥16	16	≥1	ND	Non carbapenemase	Carbapenem impermeability, Carbapenemase (OXA-48 like)	15	6	16	6	6	Positive ⇒ perform confirmatory test
381 D8	E. cloacae complex	ST-66	Non CP CRE	Hcase	2	0.5	Carbapenem impermeability (ESBL ± or Hcase +), carbapenemase (ESBL ±)	2	≤0.5	≥4	ND	Non carbapenemase	Carbapenem impermeability, Carbapenemase (OXA-48 like), Carbapenemase (KPC)	21	6	26	32	16	Positive ⇒ perform confirmatory test
381 J10	E. cloacae complex	ST-54	Non CP CRE	Hcase	1	1	Carbapenemase (ESBL ±)	1	≤0.5	≥2	ND	Non carbapenemase	Carbapenemase (OXA-48 like)	24	6	20	14	18	Positive ⇒ perform confirmatory test
382 B2	K. pneumoniae	ST-556	Non CP CRE	HYPER SHV-1	2	2	Carbapenem impermeability (ESBL ± or Hcase +), carbapenemase (ESBL ±)	2	32	NA	NA	Non carbapenemase	Carbapenemase (untyped)	16	6	18	29	12	Positive ⇒ perform confirmatory test
382 I2	E. cloacae complex	ST-873	Non CP CRE	CTX-M-15	0.5	<=0.25	Carbapenem impermeability (ESBL ± or Hcase +), carbapenemase (ESBL ±)	1	≤0.5	≥2	ND	Non carbapenemase	Carbapenem impermeability, Carbapenemase (KPC)	20	6	27	27	22	Positive ⇒ perform confirmatory test
383 A10	E. cloacae complex	ST-50	VIM	VIM-1	0.5	0.5	Non-concordant	≤0.25	≤0.5	NA	NA	MBL	Non-concordant (ESBL or Case)	10	15	32	25	31	Positive ⇒ perform confirmatory test
383 C2	K. pneumoniae	ST-1418	VIM	VIM-1	1	0.5	Carbapenem impermeability (ESBL ± or Hcase +), carbapenemase (ESBL ±)	≥16	8	≥8	ND	MBL	Carbapenemase (MBL)	8	14	20	20	23	Positive ⇒ perform confirmatory test
399 I7	C. freundii	ST-22	OXA-48-like	OXA-181	2	1	Carbapenemase (ESBL ±)	1	1	1	Neg	OXA-48-like	Carbapenem impermeability, Carbapenemase (OXA-48 like)	28	8	25	25	25	Positive ⇒ perform confirmatory test
385 B2	E. coli	ST-410	OXA-48-like	OXA-181	1	1	Carbapenem impermeability (ESBL ± or Hcase +), carbapenemase (ESBL ±)	1	≤0.5	≥2	ND	OXA-48-like	Carbapenem impermeability, Carbapenemase (KPC)	23	6	24	26	20	Positive ⇒ perform confirmatory test
383 H7	C. freundii	ST-396	Non CP CRE	CTX-M-3	8	8	Carbapenemase (ESBL ±)	8	4	2	Neg	Non carbapenemase	Carbapenemase (untyped)	27	13	17	22	11	Positive ⇒ perform confirmatory test
390 K6	E. coli	ST-410	OXA-48-like	OXA-181	1	0.5	Carbapenem impermeability (ESBL ± or Hcase +), carbapenemase (ESBL ±)	2	≤0.5	≥4	ND	OXA-48-like	Carbapenem impermeability, Carbapenemase (KPC)	21	6	25	24	18	Positive ⇒ perform confirmatory test
384 G4	K. pneumoniae	ST-307	OXA-48-like	OXA-48	1	1	Carbapenem impermeability (ESBL ± or Hcase +), carbapenemase (ESBL ±)	4	1	4	Neg	OXA-48-like	Carbapenem impermeability, Carbapenemase (OXA-48 like)	31	6	19	26	16	Positive ⇒ perform confirmatory test
383 K2	E. coli	ST-131	NDM	NDM-1	2	2	Carbapenem impermeability (ESBL ± or Hcase +), carbapenemase (ESBL ±)	≥16	8	≥8	ND	MBL	Carbapenemase (MBL)	6	15	24	27	23	Positive ⇒ perform confirmatory test
384 A9	K. pneumoniae	ST-147	NDM	NDM-1	2	2	Carbapenem impermeability (ESBL ± or Hcase +), carbapenemase (ESBL ±)	≥16	≥16	1	Neg	MBL	Carbapenemase (MBL)	6	19	19	24	20	Positive ⇒ perform confirmatory test
384 D9	K. pneumoniae	ST-147	NDM	NDM-1	2	2	Carbapenem impermeability (ESBL ± or Hcase +), carbapenemase (ESBL ±)	≥16	16	≥1	ND	MBL	Carbapenemase (MBL)	6	11	16	21	14	Positive ⇒ perform confirmatory test
386 C2	E. cloacae complex	ST-114	OXA-48-like	OXA-48	4	4	Carbapenem impermeability (ESBL ± or Hcase +), carbapenemase (ESBL ±)	8	4	2	Neg	OXA-48-like	Carbapenem impermeability, Carbapenemase (OXA-48 like)	27	6	16	21	12	Positive ⇒ perform confirmatory test
384 F2	E. coli	ST-978-like	NDM	NDM-1	0.5	0.5	Carbapenem impermeability (ESBL ± or Hcase +), carbapenemase (ESBL ±)	≥16	32	≥0.5	ND	MBL	Carbapenemase (MBL)	6	16	23	23	19	Positive ⇒ perform confirmatory test
388 A3	K. pneumoniae	ST-231	OXA-48-like	OXA-232	>16	>16	Carbapenem impermeability (ESBL ± or Hcase +), carbapenemase (ESBL ±)	≥16	16	≥1	ND	OXA-48-like	Carbapenem impermeability, Carbapenemase (OXA-48 like)	23	6	8	13	6	Positive ⇒ perform confirmatory test
388 H4	K. oxytoca	ST-2	OXA-48-like	OXA-48	1	1	Carbapenem impermeability (ESBL ± or Hcase +), carbapenemase (ESBL ±)	4	2	2	Neg	OXA-48-like	Carbapenem impermeability, Carbapenemase (OXA-48 like)	25	6	26	23	21	Positive ⇒ perform confirmatory test
392 G1	K. pneumoniae	ST-2096	OXA-48-like	OXA-232	>16	>16	Carbapenem impermeability (ESBL ± or Hcase +), carbapenemase (ESBL ±)	≥16	16	≥1	ND	OXA-48-like	Carbapenem impermeability, Carbapenemase (OXA-48 like)	24	6	13	20	9	Positive ⇒ perform confirmatory test
394 I2	K. pneumoniae	ST-15	OXA-48-like	OXA-48	>16	>16	Carbapenem impermeability (ESBL ± or Hcase +), carbapenemase (ESBL ±)	≥16	≥64	≥0.25	ND	OXA-48-like	Carbapenem impermeability, Carbapenemase (OXA-48 like)	24	8	8	6	8	Positive ⇒ perform confirmatory test
395 B2	K. pneumoniae	ST-11	OXA-48-like	OXA-48	4	4	Carbapenem impermeability (ESBL ± or Hcase +), carbapenemase (ESBL ±)	≥16	2	≥8	ND	OXA-48-like	Carbapenem impermeability, Carbapenemase (OXA-48 like)	23	6	22	23	15	Positive ⇒ perform confirmatory test
395 B6	E. cloacae complex	ST-114	OXA-48-like	OXA-48	1	1	Carbapenem impermeability (ESBL ± or Hcase +), carbapenemase (ESBL ±)	1	4	0.25	Neg	OXA-48-like	Carbapenem impermeability, Carbapenemase (OXA-48 like)	28	8	24	22	22	Positive ⇒ perform confirmatory test
395 D2	E. coli	ST-156	OXA-48-like	OXA-48	<=0.25	<=0.25	Carbapenem impermeability (ESBL ± or Hcase +), carbapenemase (ESBL ±)	4	≤0.5	≤8	Neg	OXA-48-like	Carbapenem impermeability, Carbapenemase (OXA-48 like)	27	6	29	23	23	Positive ⇒ perform confirmatory test
396 F10	K. pneumoniae	ST-540	OXA-48-like	OXA-48	0.5	0.5	Carbapenem impermeability (ESBL ± or Hcase +), carbapenemase (ESBL ±)	1	≤0.5	≥2	ND	OXA-48-like	Carbapenem impermeability, Carbapenemase (OXA-48 like)	25	8	24	22	23	Positive ⇒ perform confirmatory test
384 J9	K. pneumoniae	ST-147	NDM	NDM-14	>16	>16	Carbapenem impermeability (ESBL ± or Hcase +), carbapenemase (ESBL ±)	≥16	≥64	≥0.25	ND	MBL	Carbapenemase (MBL)	6	6	6	15	6	Positive ⇒ perform confirmatory test
385 A10	K. pneumoniae	ST-377	Non CP CRE	CTX-M-15	8	2	Carbapenem impermeability (ESBL ± or Hcase +), carbapenemase (ESBL ±)	8	4	2	Neg	Non carbapenemase	Carbapenem impermeability, Carbapenemase (OXA-48 like)	19	13	14	25	8	Positive ⇒ perform confirmatory test
396 G9	K. pneumoniae	ST-661	OXA-48-like	OXA-48	<=0.25	<=0.25	Carbapenem impermeability (ESBL ± or Hcase +), carbapenemase (ESBL ±)	0.5	1	0.5	Neg	OXA-48-like	Carbapenem impermeability, Carbapenemase (OXA-48 like)	35	8	32	31	32	Positive ⇒ perform confirmatory test
385 C10	K. pneumoniae	ST-198	KPC	KPC-3	2	<=0.25	Carbapenem impermeability (ESBL ± or Hcase +), carbapenemase (ESBL ±)	≥16	≤0.5	>=32	Pos	KPC	Carbapenem impermeability, Carbapenemase (KPC)	24	17	21	23	18	Positive ⇒ perform confirmatory test
385 C3	C. freundii	ST-396	NDM	NDM-4	16	16	Carbapenemase (ESBL ±)	≥16	≥64	≥0.25	ND	MBL	Carbapenemase (MBL)	9	10	12	16	17	Positive ⇒ perform confirmatory test
385 C5	K. pneumoniae	ST-307	Non CP CRE	CTX-M-15	4	2	Carbapenem impermeability (ESBL ± or Hcase +), carbapenemase (ESBL ±)	2	8	0.25	Neg	Non carbapenemase	Carbapenem impermeability, Carbapenemase (OXA-48 like)	37	29	27	32	42	Negative
385 D3	E. coli	ST-405	NDM	NDM-5	8	8	Carbapenem impermeability (ESBL ± or Hcase +), carbapenemase (ESBL ±)	≥16	≥64	≥0.25	ND	MBL	Carbapenemase (MBL)	6	16	11	19	9	Positive ⇒ perform confirmatory test
397 A8	K. pneumoniae	ST-307	OXA-48-like	OXA-48	1	0.5	Carbapenem impermeability (ESBL ± or Hcase +), carbapenemase (ESBL ±)	4	4	1	Neg	OXA-48-like	Carbapenem impermeability, Carbapenemase (OXA-48 like)	30	6	23	24	20	Positive ⇒ perform confirmatory test
385 F9	E. coli	ST-410	NDM	NDM-5	8	8	Carbapenem impermeability (ESBL ± or Hcase +), carbapenemase (ESBL ±)	≥16	32	≥0.5	ND	MBL	Carbapenemase (MBL)	6	6	18	20	11	Positive ⇒ perform confirmatory test
385 G3	E. coli	ST-167	NDM	NDM-5	8	8	Carbapenem impermeability (ESBL ± or Hcase +), carbapenemase (ESBL ±)	≥16	≥64	≥0.25	ND	MBL	Carbapenemase (MBL)	8	10	15	22	10	Positive ⇒ perform confirmatory test
399 C5	K. pneumoniae	ST-234	OXA-48-like	OXA-48	>16	>16	Carbapenem impermeability (ESBL ± or Hcase +), carbapenemase (ESBL ±)	≥16	≥64	≥0.25	ND	OXA-48-like	Carbapenem impermeability, Carbapenemase (OXA-48 like)	23	6	6	6	8	Positive ⇒ perform confirmatory test
385 G5	E. coli	ST-167	NDM	NDM-5	>16	>16	Carbapenem impermeability (ESBL ± or Hcase +), carbapenemase (ESBL ±)	8	64	0.12	Neg	MBL	Carbapenemase (MBL)	6	6	11	16	9	Positive ⇒ perform confirmatory test
385 H8	K. variicola	ST-681	Non CP CRE	DHA-1	4	0.5	Carbapenem impermeability (ESBL ± or Hcase +), carbapenemase (ESBL ±)	4	8	0.5	Neg	Non carbapenemase	Carbapenem impermeability, Carbapenemase (untyped)	21	12	14	17	9	Positive ⇒ perform confirmatory test
385 I4	E. coli	ST-410	NDM	NDM-5	16	16	Carbapenem impermeability (ESBL ± or Hcase +), carbapenemase (ESBL ±)	≥16	32	≥0.5	ND	MBL	Carbapenemase (MBL)	6	8	10	17	11	Positive ⇒ perform confirmatory test
385 J5	E. coli	ST-448	Non CP CRE	CMY-145	2	0.5	Carbapenem impermeability (ESBL ± or Hcase +), carbapenemase (ESBL ±)	2	≤0.5	≥4	ND	Non carbapenemase	Carbapenem impermeability, Carbapenemase (KPC)	18	6	19	18	13	Positive ⇒ perform confirmatory test
385 J9	K. pneumoniae	ST-45	Non CP CRE	HYPER SHV-1	2	2	Carbapenemase (ESBL ±)	2	4	NA	NA	Non carbapenemase	Carbapenemase (untyped)	21	13	19	23	15	Positive ⇒ perform confirmatory test
413 G2	K. pneumoniae	ST-11	OXA-48-like	OXA-232	1	1	Carbapenem impermeability (ESBL ± or Hcase +), carbapenemase (ESBL ±)	4	4	1	Neg	OXA-48-like	Carbapenem impermeability, Carbapenemase (OXA-48 like)	29	6	25	28	17	Positive ⇒ perform confirmatory test
386 A3	K. pneumoniae	ST-147	NDM	NDM-1	16	8	Carbapenem impermeability (ESBL ± or Hcase +), carbapenemase (ESBL ±)	≥16	32	≥0.5	ND	MBL	Carbapenemase (MBL)	6	6	18	24	18	Positive ⇒ perform confirmatory test
386 A7	K. oxytoca	ST-36	KPC	KPC-3	4	<=0.25	Carbapenem impermeability (ESBL ± or Hcase +), carbapenemase (ESBL ±)	≥16	≤0.5	>=32	Pos	KPC	Carbapenem impermeability, Carbapenemase (KPC)	21	12	15	14	18	Positive ⇒ perform confirmatory test
386 A2	E. cloacae complex	ST-90	OXA-48-like	OXA-48	2	1	Carbapenem impermeability (ESBL ± or Hcase +), carbapenemase (ESBL ±)	1	≤0.5	≥2	ND	OXA-48-like	Carbapenem impermeability, Carbapenemase (OXA-48 like), Carbapenemase (KPC)	30	8	25	24	23	Positive ⇒ perform confirmatory test
386 F1	K. oxytoca	ST-327	NDM	NDM-1	8	8	Carbapenem impermeability (ESBL ± or Hcase +), carbapenemase (ESBL ±)	1	≤0.5	≥2	ND	MBL	Carbapenem impermeability, Carbapenemase (OXA-48 like), Carbapenemase (KPC)	6	12	20	24	18	Positive ⇒ perform confirmatory test
398 J3	E. coli	ST-131	OXA-48-like	OXA-244		<=0.25	Carbapenem impermeability (ESBL ± or Hcase +), carbapenemase (ESBL ±)	1	≤0.5	≥2	ND	OXA-48-like	Carbapenem impermeability, Carbapenemase (OXA-48 like), Carbapenemase (KPC)	28	15	28	29	24	Positive ⇒ perform confirmatory test
386 F8	C. freundii	ST-22	VIM	VIM-1	>16	>16	Carbapenemase (ESBL ±)	≥16	≥64	≥0.25	ND	MBL	Carbapenemase (MBL)	6	6	6	8	6	Positive ⇒ perform confirmatory test
399 F8	E. coli	ST-410	OXA-48-like	OXA-484	<=0.25	<=0.25	Carbapenem impermeability (ESBL ± or Hcase +), carbapenemase (ESBL ±)	1	≤0.5	≥2	ND	OXA-48-like	Carbapenem impermeability, Carbapenemase (OXA-48 like), Carbapenemase (KPC)	20	6	29	28	24	Positive ⇒ perform confirmatory test
386 G2	E. cloacae complex	ST-1718	NDM	NDM-5	>16	>16	Carbapenem impermeability (ESBL ± or Hcase +), carbapenemase (ESBL ±)	≥16	≥64	≥0.25	ND	MBL	Carbapenemase (MBL)	6	12	7	15	11	Positive ⇒ perform confirmatory test
401 F6	E. cloacae complex	ST-528	OXA-48-like	OXA-48	<=0.25	<=0.25	Carbapenem impermeability (ESBL ± or Hcase +), carbapenemase (ESBL ±)	1	≤0.5	≥2	ND	OXA-48-like	Carbapenem impermeability, Carbapenemase (OXA-48 like), Carbapenemase (KPC)	31	6	27	27	23	Positive ⇒ perform confirmatory test
386 I2	K. oxytoca	ST-141	Non CP CRE	HYPER OXY	8	2	Carbapenemase (ESBL ±)	4	2	NA	NA	Non carbapenemase	Carbapenemase (untyped)	28	10	14	12	18	Positive ⇒ perform confirmatory test
386 I8	K. pneumoniae	ST-307	KPC	KPC-3	2	<=0.25	Carbapenem impermeability (ESBL ± or Hcase +), carbapenemase (ESBL ±)	≥16	≤0.5	>=32	Pos	KPC	Carbapenem impermeability, Carbapenemase (KPC)	20	12	15	21	18	Positive ⇒ perform confirmatory test
386 J9	E. coli	ST-167	NDM	NDM-5	16	16	Carbapenemase (ESBL ±)	≥16	32	≥0.5	ND	MBL	Carbapenemase (MBL)	6	6	14	16	12	Positive ⇒ perform confirmatory test
386 K4	K. aerogenes	ST-147	Non CP CRE	Hcase	16	8	Carbapenem impermeability (ESBL ± or Hcase +), carbapenemase (ESBL ±)	≥16	16	≥1	ND	Non carbapenemase	Carbapenemase (MBL)	16	12	13	12	8	Positive ⇒ perform confirmatory test
406 G5	E. coli	ST-38	OXA-48-like	OXA-244	<=0.25	<=0.25	Carbapenem impermeability (ESBL ± or Hcase +), carbapenemase (ESBL ±)	≤0.25	≤0.5	NA	ND	OXA-48-like	Carbapenem impermeability, Carbapenemase (OXA-48 like), Carbapenemase (KPC)	29	14	28	29	21	Positive ⇒ perform confirmatory test
387 H9	E. coli	ST-410	NDM	NDM-5	4	4	Carbapenem impermeability (ESBL ± or Hcase +), carbapenemase (ESBL ±)	8	≥64	≥0.12	ND	MBL	Carbapenemase (MBL)	6	6	21	22	13	Positive ⇒ perform confirmatory test
387 J1	K. pneumoniae	ST-405	NDM	NDM-5	4	4	Carbapenem impermeability (ESBL ± or Hcase +), carbapenemase (ESBL ±)	≥16	≥64	≥0.25	ND	MBL	Carbapenemase (MBL)	6	17	22	23	21	Positive ⇒ perform confirmatory test
387 J4	K. pneumoniae	ST-45	Non CP CRE	HYPER SHV-1	2	2	Carbapenem impermeability (ESBL ± or Hcase +), carbapenemase (ESBL ±)	2	≤0.5	NA	NA	Non carbapenemase	Carbapenem impermeability, Carbapenemase (untyped)	15	6	23	27	15	Positive ⇒ perform confirmatory test
387 K4	E. cloacae complex	ST-78	KPC	KPC-2	1	<=0.25	Carbapenem impermeability (ESBL ± or Hcase +), carbapenemase (ESBL ±)	≥16	≤0.5	>=32	Pos	KPC	Carbapenem impermeability, Carbapenemase (KPC)	30	20	22	20	19	Positive ⇒ perform confirmatory test
387 K6	K. pneumoniae	ST-14	NDM	NDM-1	8	8	Carbapenem impermeability (ESBL ± or Hcase +), carbapenemase (ESBL ±)	≥16	32	≥0.5	ND	MBL	Carbapenemase (MBL)	8	10	14	19	14	Positive ⇒ perform confirmatory test
408 A5	E. coli	ST-410	OXA-48-like	OXA-181	0.5	0.5	Carbapenem impermeability (ESBL ± or Hcase +), carbapenemase (ESBL ±)	2	≤0.5	≥4	ND	OXA-48-like	Carbapenem impermeability, Carbapenemase (OXA-48 like), Carbapenemase (KPC)	21	6	22	24	17	Positive ⇒ perform confirmatory test
388 F3	K. pneumoniae	ST-258	KPC	KPC-2	>16	1	Carbapenem impermeability (ESBL ± or Hcase +), carbapenemase (ESBL ±)	≥16	≤0.5	>=32	Pos	KPC	Carbapenem impermeability, Carbapenemase (KPC)	19	9	6	9	6	Positive ⇒ perform confirmatory test
388 H3	E. coli	ST-648-like	NDM	NDM-5	16	16	Carbapenemase (ESBL ±)	≥16	≥64	≥0.25	ND	MBL	Carbapenemase (MBL)	6	6	16	17	10	Positive ⇒ perform confirmatory test
389 G7	K. pneumoniae	ST-395	OXA-48-like	OXA-48	>16	>16	Carbapenemase (ESBL ±)	≥16	16	≥1	ND	OXA-48-like	Carbapenemase (MBL)	14	6	11	14	12	Positive ⇒ perform confirmatory test
383 G10	C. freundii	ST-621	OXA-48-like	OXA-48	0.5	0.5	Carbapenemase (ESBL ±)	4	1	4	Neg	OXA-48-like	Carbapenemase (OXA-48 like)	33	6	23	24	18	Positive ⇒ perform confirmatory test
389 C1	K. aerogenes	ST-93	Non CP CRE	Hcase	8	4	Carbapenem impermeability (ESBL ± or Hcase +), carbapenemase (ESBL ±)	8	2	4	Neg	Non carbapenemase	Carbapenem impermeability, Carbapenemase (untyped)	16	11	14	13	9	Positive ⇒ perform confirmatory test
389 C7	K. pneumoniae	ST-429	NDM	NDM-1	16	16	Carbapenem impermeability (ESBL ± or Hcase +), carbapenemase (ESBL ±)	≥16	≥64	≥0.25	ND	MBL	Carbapenemase (MBL)	6	6	15	19	14	Positive ⇒ perform confirmatory test
389 D10	C. freundii	ST-169	NDM	NDM-1	>16	>16	Carbapenemase (ESBL ±)	≥16	32	≥0.5	ND	MBL	Carbapenemase (MBL)	8	6	15	14	15	Positive ⇒ perform confirmatory test
389 G10	C. freundii	ST-91	VIM	VIM-1	<=0.25	<=0.25	Carbapenemase (ESBL ±)	≥16	4	≥4	ND	MBL	Carbapenemase (MBL)	6	8	29	24	33	Positive ⇒ perform confirmatory test
383 H2	C. freundii	ST-22	OXA-48-like	OXA-48	1	1	Carbapenemase (ESBL ±)	1	1	1	Neg	OXA-48-like	Carbapenemase (OXA-48 like)	33	6	24	27	23	Positive ⇒ perform confirmatory test
389 K4	K. pneumoniae	ST-395	NDM	NDM-1	>16	16	Carbapenem impermeability (ESBL ± or Hcase +), carbapenemase (ESBL ±)	≥16	32	≥0.5	ND	MBL	Carbapenemase (MBL)	6	6	15	21	13	Positive ⇒ perform confirmatory test
390 B3	C. freundii	ST-150	OXA-48-like + VIM	VIM-1 + OXA-48	2	2	Carbapenemase (ESBL ±)	4	8	0.5	Neg	MBL	Carbapenemase (MBL)	6	7	27	27	22	Positive ⇒ perform confirmatory test
390 C3	E. coli	ST-167	NDM	NDM-5	4	4	Carbapenem impermeability (ESBL ± or Hcase +), carbapenemase (ESBL ±)	≥16	≥64	≥0.25	ND	MBL	Carbapenemase (MBL)	6	6	21	24	16	Positive ⇒ perform confirmatory test
390 F10	E. cloacae complex	ST-114	VIM	VIM-4	4	4	Carbapenem impermeability (ESBL ± or Hcase +), carbapenemase (ESBL ±)	≥16	16	≥1	ND	MBL	Carbapenemase (MBL)	13	6	18	18	19	Positive ⇒ perform confirmatory test
390 G7	E. cloacae complex	ST-104	Non CP CRE	Hcase	16	16	Carbapenem impermeability (ESBL ± or Hcase +), carbapenemase (ESBL ±)	≥16	32	≥0.5	ND	Non carbapenemase	Carbapenemase (MBL)	14	6	19	12	8	Positive ⇒ perform confirmatory test
390 K2	E. coli	ST-361-like	KPC + NDM	KPC-3 + NDM-5	>16	>16	Carbapenemase (ESBL ±)	≥16	≥64	≥0.25	ND	MBL	Carbapenemase (MBL)	6	6	10	12	6	Positive ⇒ perform confirmatory test
383 I5	K. pneumoniae	ST-1805	OXA-48-like	OXA-48	0.5	<=0.25	Carbapenemase (ESBL ±)	2	1	2	Neg	OXA-48-like	Carbapenemase (OXA-48 like)	29	6	24	22	17	Positive ⇒ perform confirmatory test
391 B9	E. cloacae complex	ST-104	Non CP CRE	Hcase	>16	16	Carbapenem impermeability (ESBL ± or Hcase +), carbapenemase (ESBL ±)	≥16	16	≥1	ND	Non carbapenemase	Carbapenemase (MBL)	18	12	11	11	10	Positive ⇒ perform confirmatory test
391 C8	E. coli	ST-7313	NDM	NDM-1	4	2	Carbapenem impermeability (ESBL ± or Hcase +), carbapenemase (ESBL ±)	≥16	32	≥0.5	ND	MBL	Carbapenemase (MBL)	6	16	19	21	20	Positive ⇒ perform confirmatory test
391 G5	K. pneumoniae	ST-17	Non CP CRE	DHA-1	4	0.5	Non-concordant	≥16	32	NA	NA	Non carbapenemase	Non-concordant	10	18	20	21	6	Positive ⇒ perform confirmatory test
391 J9	K. pneumoniae	ST-147	NDM	NDM-14	>16	>16	Carbapenem impermeability (ESBL ± or Hcase +), carbapenemase (ESBL ±)	≥16	≥64	≥0.25	ND	MBL	Carbapenemase (MBL)	6	18	10	16	8	Positive ⇒ perform confirmatory test
392 A7	K. pneumoniae	ST-416-like	Non CP CRE	DHA-1	8	4	Carbapenemase (ESBL ±)	2	4	NA	NA	Non carbapenemase	Carbapenemase (untyped)	13	14	15	21	8	Positive ⇒ perform confirmatory test
392 D4	E. cloacae complex	ST-133	Non CP CRE	CTX-M-9 + SHV-12	>16	16	ESBL, Hcase	≥16	8	≥2	ND	Non carbapenemase	Carbapenemase (MBL)	11	6	9	14	6	Positive ⇒ perform confirmatory test
392 F4	C. freundii	ST-22	NDM	NDM-1	2	2	Carbapenemase (ESBL ±)	≥16	32	≥0.5	ND	MBL	Carbapenemase (MBL)	10	16	23	23	20	Negative
383 J10	K. pneumoniae	ST-1569	OXA-48-like	OXA-48	1	1	Carbapenemase (ESBL ±)	2	1	2	Neg	OXA-48-like	Carbapenemase (OXA-48 like)	37	6	30	28	27	Positive ⇒ perform confirmatory test
392 J4	K. pneumoniae	ST-4843	NDM	NDM-1	16	16	Carbapenem impermeability (ESBL ± or Hcase +), carbapenemase (ESBL ±)	≥16	32	≥0.5	ND	MBL	Carbapenemase (MBL)	6	6	18	19	8	Positive ⇒ perform confirmatory test
392 K3	E. coli	ST-410	Non CP CRE	CTX-M-15 + CMY-2	8	2	Carbapenem impermeability (ESBL ± or Hcase +), carbapenemase (ESBL ±)	8	2	4	Neg	Non carbapenemase	Carbapenemase (MBL)	13	6	18	11	8	Positive ⇒ perform confirmatory test
392 K6	E. coli	ST-13411	NDM	NDM-5	16	16	Carbapenem impermeability (ESBL ± or Hcase +), carbapenemase (ESBL ±)	8	32	0.25	Neg	MBL	Carbapenemase (MBL)	6	8	16	20	8	Positive ⇒ perform confirmatory test
384 F10	K. pneumoniae	ST-17	OXA-48-like	OXA-48	1	0.5	Carbapenemase (ESBL ±)	2	≤0.5	≥4	ND	OXA-48-like	Carbapenemase (OXA-48 like)	32	6	24	23	22	Positive ⇒ perform confirmatory test
393 F3	E. cloacae complex	ST-118	VIM	VIM-4	2	2	Carbapenem impermeability (ESBL ± or Hcase +), carbapenemase (ESBL ±)	≥16	16	NA	NA	MBL	Carbapenemase (untyped)	14	9	19	17	18	Positive ⇒ perform confirmatory test
393 G7	C. freundii	ST-8	VIM	VIM-4	1	1	Carbapenemase (ESBL ±)	1	1	1	Neg	MBL	Carbapenemase (OXA-48 like)	19	10	28	25	26	Positive ⇒ perform confirmatory test
384 G1	K. pneumoniae	ST-15	OXA-48-like	OXA-48	1	1	Carbapenemase (ESBL ±)	2	≤0.5	≥4	ND	OXA-48-like	Carbapenemase (OXA-48 like)	29	6	22	23	20	Positive ⇒ perform confirmatory test
394 A6	K. pneumoniae	ST-307	NDM + OXA-48-like	NDM-5 + OXA-48	4	4	Carbapenem impermeability (ESBL ± or Hcase +), carbapenemase (ESBL ±)	≥16	2	≥8	ND	MBL	Carbapenemase (MBL)	6	6	19	19	19	Positive ⇒ perform confirmatory test
384 G9	E. coli	ST-348	OXA-48-like	OXA-48	0.5	<=0.25	Carbapenemase (ESBL ±)	2	≤0.5	≥4	ND	OXA-48-like	Carbapenemase (OXA-48 like)	31	6	21	21	21	Positive ⇒ perform confirmatory test
394 B3	E. coli	ST-607-like	Non CP CRE	HYPER OXA-10	16	16	Carbapenemase (ESBL ±)	8	4	2	Neg	Non carbapenemase	Carbapenemase (OXA-48 like)	21	9	18	20	8	Positive ⇒ perform confirmatory test
394 C5	K. pneumoniae	ST-147	Non CP CRE	CTX-M-15	8	2	Carbapenem impermeability (ESBL ± or Hcase +), carbapenemase (ESBL ±)	4	32	0.125	Neg	Non carbapenemase	Carbapenem impermeability, Carbapenemase (OXA-48 like)	19	8	17	23	14	Positive ⇒ perform confirmatory test
394 C9	K. pneumoniae	ST-147	NDM	NDM-1	4	4	Carbapenem impermeability (ESBL ± or Hcase +), carbapenemase (ESBL ±)	≥16	8	≥8	ND	MBL	Carbapenemase (MBL)	8	10	17	19	15	Positive ⇒ perform confirmatory test
394 D6	E. coli	ST-156	NDM + OXA-48-like	NDM-5 + OXA-48	>16	>16	Carbapenem impermeability (ESBL ± or Hcase +), carbapenemase (ESBL ±)	≥16	≥64	≥0.25	ND	MBL	Carbapenemase (MBL)	8	6	10	13	8	Positive ⇒ perform confirmatory test
394 F5	E. coli	ST-361-like	KPC + NDM	KPC-3 + NDM-5	>16	>16	Carbapenemase (ESBL ±)	8	32	0.25	Neg	MBL	Carbapenemase (MBL)	6	6	10	11	8	Positive ⇒ perform confirmatory test
394 F7	E. cloacae complex	ST-1517	IMI	IMI-1	16	<=0.25	Carbapenemase (ESBL ±)	≥16	≤0.5	NA	NA	IMI	Carbapenemase (untyped)	29	24	20	18	17	Positive ⇒ perform confirmatory test
384 H4	K. pneumoniae	ST-104	OXA-48-like	OXA-48	1	1	Carbapenemase (ESBL ±)	4	1	4	Neg	OXA-48-like	Carbapenemase (OXA-48 like)	31	6	24	22	23	Positive ⇒ perform confirmatory test
394 I7	E. cloacae complex	ST-385	IMI	IMI-6	8	<=0.25	Carbapenemase (ESBL ±)	≥16	≤0.5	NA	NA	IMI	Carbapenemase (untyped)	32	24	19	10	16	Positive ⇒ perform confirmatory test
384 H5	K. aerogenes	ST-93	OXA-48-like	OXA-48	2	2	Carbapenemase (ESBL ±)	2	1	2	Neg	OXA-48-like	Carbapenemase (OXA-48 like)	30	6	26	24	18	Positive ⇒ perform confirmatory test
394 K9	E. coli	ST-90	NDM	NDM-7	16	16	Carbapenem impermeability (ESBL ± or Hcase +), carbapenemase (ESBL ±)	8	≥64	≥0.12	ND	MBL	Carbapenemase (MBL)	6	9	15	18	14	Positive ⇒ perform confirmatory test
384 I1	E. coli	ST-758	OXA-48-like	OXA-48	<=0.25	<=0.25	Carbapenemase (ESBL ±)	1	≤0.5	≥2	ND	OXA-48-like	Carbapenemase (OXA-48 like)	31	6	23	24	19	Positive ⇒ perform confirmatory test
384 I5	E. coli	ST-538	OXA-48-like	OXA-48	<=0.25	<=0.25	Carbapenemase (ESBL ±)	1	1	1	Neg	OXA-48-like	Carbapenemase (OXA-48 like)	28	6	24	24	21	Positive ⇒ perform confirmatory test
385 D7	E. coli	ST-69	OXA-48-like	OXA-48	<=0.25	<=0.25	Carbapenemase (ESBL ±)	4	2	2	Neg	OXA-48-like	Carbapenemase (OXA-48 like)	34	6	25	24	24	Positive ⇒ perform confirmatory test
385 G4	E. cloacae complex	ST-1743	OXA-48-like	OXA-48	2	2	Carbapenem impermeability (ESBL ± or Hcase +), carbapenemase (ESBL ±)	4	1	4	Neg	OXA-48-like	Carbapenemase (OXA-48 like)	25	6	23	22	19	Positive ⇒ perform confirmatory test
395 C3	K. oxytoca	ST-226	Non CP CRE	HYPER OXY	4	2	Carbapenem impermeability (ESBL ± or Hcase +), carbapenemase (ESBL ±)	4	32	NA	NA	Non carbapenemase	Carbapenem impermeability, Carbapenemase (untyped)	24	8	20	26	20	Positive ⇒ perform confirmatory test
395 C7	E. coli	ST-224	Non CP CRE	CMY-42	4	1	Carbapenem impermeability (ESBL ± or Hcase +), carbapenemase (ESBL ±)	2	2	1	Neg	Non carbapenemase	Carbapenem impermeability, Carbapenemase (OXA-48 like)	23	12	19	16	12	Positive ⇒ perform confirmatory test
386 G1	C. freundii	ST-8	OXA-48-like	OXA-204	1	0.5	Carbapenemase (ESBL ±)	1	8	0.125	Neg	OXA-48-like	Carbapenemase (OXA-48 like)	27	9	22	25	21	Positive ⇒ perform confirmatory test
386 G9	E. coli	ST-1011	OXA-48-like	OXA-48	1	1	Carbapenemase (ESBL ±)	1	≤0.5	≥2	ND	OXA-48-like	Carbapenemase (OXA-48 like)	26	8	25	26	17	Positive ⇒ perform confirmatory test
395 D3	C. freundii	ST-22	NDM	NDM-7	16	16	Carbapenemase (ESBL ±)	≥16	≥64	≥0.25	ND	MBL	Carbapenemase (MBL)	8	7	17	20	8	Positive ⇒ perform confirmatory test
388 I3	E. cloacae complex	ST-108	OXA-48-like	OXA-48	2	1	Carbapenemase (ESBL ±)	4	1	4	Neg	OXA-48-like	Carbapenemase (OXA-48 like)	28	6	23	24	18	Positive ⇒ perform confirmatory test
395 J4	E. cloacae complex	ST-111	NDM	NDM-1	16	16	Carbapenem impermeability (ESBL ± or Hcase +), carbapenemase (ESBL ±)	≥16	≥16	≥1	ND	MBL	Carbapenemase (MBL)	6	13	15	18	12	Positive ⇒ perform confirmatory test
395 K3	K. pneumoniae	ST-101	NDM	NDM-5	16	16	Carbapenem impermeability (ESBL ± or Hcase +), carbapenemase (ESBL ±)	≥16	≥64	≥0.25	ND	MBL	Carbapenemase (MBL)	8	8	15	20	13	Positive ⇒ perform confirmatory test
395 K4	K. pneumoniae	ST-35	Non CP CRE	HYPER SHV-1	2	1	Carbapenemase (ESBL ±)	2	≤0.5	≥4	ND	Non carbapenemase	Carbapenemase (MBL)	16	8	20	28	14	Positive ⇒ perform confirmatory test
396 B6	E. coli	ST-156	NDM	NDM-5	8	8	Carbapenem impermeability (ESBL ± or Hcase +), carbapenemase (ESBL ±)	≥16	32	≥0.5	ND	MBL	Carbapenemase (MBL)	8	13	16	20	14	Positive ⇒ perform confirmatory test
393 A4	K. pneumoniae	ST-16	OXA-48-like	OXA-181	16	16	Carbapenem impermeability (ESBL ± or Hcase +), carbapenemase (ESBL ±)	8	4	2	Neg	OXA-48-like	Carbapenemase (OXA-48 like)	25	9	21	23	11	Positive ⇒ perform confirmatory test
393 H8	K. pneumoniae	ST-307	OXA-48-like	OXA-48	<=0.25	<=0.25	Carbapenemase (ESBL ±)	2	≤0.5	≥4	ND	OXA-48-like	Carbapenemase (OXA-48 like)	32	8	30	24	26	Positive ⇒ perform confirmatory test
394 B2	K. oxytoca	ST-2	OXA-48-like	OXA-48	1	1	Carbapenemase (ESBL ±)	4	2	2	Neg	OXA-48-like	Carbapenemase (OXA-48 like)	29	6	25	21	22	Positive ⇒ perform confirmatory test
394 K2	E. coli	ST-744	OXA-48-like	OXA-181	<=0.25	<=0.25	Carbapenemase (ESBL ±)	≤0.25	≤0.5	NA	ND	OXA-48-like	Carbapenemase (OXA-48 like)	29	6	27	22	23	Positive ⇒ perform confirmatory test
397 B3	E. coli	ST-448	Non CP CRE	CMY-145	<=0.25	<=0.25	ESBL, Hcase	≤0.25	≤0.5	NA	NA	Non carbapenemase	Carbapenemase (OXA-48 like)	19	6	33	28	24	Positive ⇒ perform confirmatory test
397 B9	K. pneumoniae	ST-35	Non CP CRE	HYPER SHV-1	2	1	Carbapenemase (ESBL ±)	2	≤0.5	NA	NA	Non carbapenemase	Carbapenemase (untyped)	15	9	25	23	15	Positive ⇒ perform confirmatory test
395 B5	C. freundii	ST-169	OXA-48-like	OXA-48	1	1	Carbapenemase (ESBL ±)	2	1	1	Neg	OXA-48-like	Carbapenemase (OXA-48 like)	26	6	26	25	23	Positive ⇒ perform confirmatory test
397 C3	E. cloacae complex	ST-1853	VIM	VIM-1	2	2	Carbapenem impermeability (ESBL ± or HN AmpC +)	≥16	≥64	≥0.25	ND	MBL	Carbapenemase (MBL)	6	8	17	16	20	Positive ⇒ perform confirmatory test
397 D10	K. pneumoniae	ST-5859	NDM	NDM-1	>16	>16	Carbapenem impermeability (ESBL ± or Hcase +), carbapenemase (ESBL ±)	≥16	16	≥1	ND	MBL	Carbapenemase (MBL)	6	6	12	6	8	Positive ⇒ perform confirmatory test
397 D2	K. pneumoniae	ST-11	Non CP CRE	CTX-M-15	4	2	Carbapenem impermeability (ESBL ± or Hcase +), carbapenemase (ESBL ±)	4	4	1	Neg	Non carbapenemase	Carbapenem impermeability, Carbapenemase (OXA-48 like)	24	12	18	23	10	Positive ⇒ perform confirmatory test
395 B9	E. coli	ST-127	OXA-48-like	OXA-48	<=0.25	<=0.25	Carbapenemase (ESBL ±)	≤0.25	≤0.5	NA	ND	OXA-48-like	Carbapenemase (OXA-48 like)	35	8	31	29	29	Positive ⇒ perform confirmatory test
398 B2	K. oxytoca	ST-27	Non CP CRE	DHA-1	4	2	Carbapenem impermeability (ESBL ± or Hcase +), carbapenemase (ESBL ±)	4	2	2	Neg	Non carbapenemase	Carbapenemase (MBL)	20	8	14	17	10	Positive ⇒ perform confirmatory test
398 C7	E. coli	ST-354-LIKE	NDM	NDM-1	>16	>16	Carbapenem impermeability (ESBL ± or Hcase +), carbapenemase (ESBL ±)	≥16	≥64	≥0.25	ND	MBL	Carbapenemase (MBL)	6	10	11	16	8	Positive ⇒ perform confirmatory test
398 F7	E. coli	ST-410	Non CP CRE	DHA-1 + CMY-42	<=0.25	<=0.25	ESBL, Hcase	≤0.25	≤0.5	NA	NA	Non carbapenemase	Carbapenemase (OXA-48 like)	19	6	36	28	31	Positive ⇒ perform confirmatory test
398 I5	K. pneumoniae	ST-307	Non CP CRE	CTX-M-15	2	0.5	Carbapenem impermeability (ESBL ± or Hcase +), carbapenemase (ESBL ±)	2	≤0.5	≥4	ND	Non carbapenemase	Carbapenem impermeability, Carbapenemase (KPC)	26	14	25	33	20	Positive ⇒ perform confirmatory test
395 D5	E. cloacae complex	ST-78	OXA-48-like	OXA-48	2	2	Carbapenem impermeability (ESBL ± or Hcase +), carbapenemase (ESBL ±)	4	32	0.125	Neg	OXA-48-like	Carbapenemase (OXA-48 like)	27	9	25	24	17	Positive ⇒ perform confirmatory test
398 K5	K. pneumoniae	ST-11	NDM + OXA-48-like	NDM-1 + OXA-181	>16	>16	Carbapenem impermeability (ESBL ± or Hcase +), carbapenemase (ESBL ±)	8	≥64	≥0.12	ND	MBL	Carbapenemase (MBL)	6	6	11	15	8	Positive ⇒ perform confirmatory test
399 A8	E. coli	ST-410	OXA-48-like	OXA-484	<=0.25	<=0.25	ESBL, Hcase	≤0.25	≤0.5	NA	NA	OXA-48-like	Hcase	21	12	27	25	23	Positive ⇒ perform confirmatory test
396 H5	K. pneumoniae	ST-1552	OXA-48-like	OXA-48	1	1	Carbapenemase (ESBL ±)	4	2	2	Neg	OXA-48-like	Carbapenemase (OXA-48 like)	33	6	29	28	27	Positive ⇒ perform confirmatory test
397 C2	C. freundii	ST-62	OXA-48-like	OXA-181	0.5	<=0.25	Carbapenemase (ESBL ±)	1	1	1	Neg	OXA-48-like	Carbapenemase (OXA-48 like)	26	6	30	28	21	Positive ⇒ perform confirmatory test
399 I6	K. pneumoniae	ST-307	Non CP CRE	CTX-M-15	4	2	Carbapenem impermeability (ESBL ± or Hcase +), carbapenemase (ESBL ±)	4	≤0.5	≥8	ND	Non carbapenemase	Carbapenem impermeability, Carbapenemase (OXA-48 like), Carbapenemase (KPC)	22	8	12	28	12	Positive ⇒ perform confirmatory test
397 D4	E. coli	ST-1722	OXA-48-like	OXA-484	<=0.25	<=0.25	Carbapenem impermeability (ESBL ± or Hcase +), carbapenemase (ESBL ±)	≤0.25	≤0.5	NA	ND	OXA-48-like	Carbapenemase (OXA-48 like)	30	12	30	28	25	Positive ⇒ perform confirmatory test
399 J8	K. pneumoniae	ST-307	Non CP CRE	HYPER SHV-1	4	4	Carbapenemase (ESBL ±)	4	8	NA	NA	Non carbapenemase	Carbapenemase (untyped)	23	13	18	22	15	Positive ⇒ perform confirmatory test
400 C6	K. pneumoniae	ST-2721-like	Non CP CRE	DHA-1	8	1	Carbapenem impermeability (ESBL ± or Hcase +), carbapenemase (ESBL ±)	4	4	1	Neg	Non carbapenemase	Carbapenem impermeability, Carbapenemase (OXA-48 like)	27	16	20	18	10	Positive ⇒ perform confirmatory test
400 C7	K. aerogenes	ST-372	Non CP CRE	Hcase	2	1	Carbapenem impermeability (ESBL ± or Hcase +), carbapenemase (ESBL ±)	4	2	2	Neg	Non carbapenemase	Carbapenem impermeability, Carbapenemase (OXA-48 like)	23	12	19	17	10	Positive ⇒ perform confirmatory test
400 C9	E. cloacae complex	ST-102	Non CP CRE	Hcase	2	0.5	Carbapenem impermeability (ESBL ± or Hcase +), carbapenemase (ESBL ±)	1	≤0.5	≥2	ND	Non carbapenemase	Carbapenem impermeability, Carbapenemase (OXA-48 like), Carbapenemase (KPC)	18	8	24	23	15	Positive ⇒ perform confirmatory test
400 H2	K. pneumoniae	ST-37	KPC	KPC-3	2	1	Carbapenem impermeability (ESBL ± or Hcase +), carbapenemase (ESBL ±)	≥16	≤0.5	>=32	Pos	KPC	Carbapenem impermeability, Carbapenemase (KPC)	24	28	24	22	23	Negative
400 J1	E. cloacae complex	ST-923	VIM	VIM-4	0.5	0.5	Carbapenem impermeability (ESBL ± or Hcase +), carbapenemase (ESBL ±)	≥16	16	NA	NA	MBL	Carbapenemase (untyped)	19	6	25	24	23	Positive ⇒ perform confirmatory test
400 K6	E. cloacae complex	ST-233	VIM	VIM-4	16	16	Carbapenem impermeability (ESBL ± or Hcase +), carbapenemase (ESBL ±)	≥16	32	≥0.5	ND	MBL	Carbapenemase (MBL)	7	10	18	17	17	Positive ⇒ perform confirmatory test
401 A7	E. cloacae complex	ST-97	NDM	NDM-7	8	8	Carbapenem impermeability (ESBL ± or Hcase +), carbapenemase (ESBL ±)	≥16	≥64	≥0.25	ND	MBL	Carbapenemase (MBL)	6	17	20	19	13	Positive ⇒ perform confirmatory test
401 C1	K. pneumoniae	ST-11	Non CP CRE	CTX-M-15	4	1	ESBL	4	32	NA	NA	Non carbapenemase	Carbapenem impermeability, Carbapenemase (untyped)	23	10	18	27	13	Positive ⇒ perform confirmatory test
401 I5	K. variicola	ST-3088	OXA-48-like	OXA-48	0.5	0.5	Carbapenemase (ESBL ±)	2	≤0.5	≥4	ND	OXA-48-like	Carbapenemase (OXA-48 like)	32	7	31	30	26	Positive ⇒ perform confirmatory test
401 I3	E. coli	ST-410	Non CP CRE	CTX-M-15	4	1	Carbapenemase (ESBL ±)	4	4	NA	NA	Non carbapenemase	Carbapenemase (untyped)	20	6	19	28	12	Positive ⇒ perform confirmatory test
401 J3	E. coli	ST-1722	OXA-48-like	OXA-484	<=0.25	<=0.25	Carbapenemase (ESBL ±)	≤0.25	≤0.5	NA	ND	OXA-48-like	Carbapenemase (OXA-48 like)	37	14	39	34	29	Positive ⇒ perform confirmatory test
401 J2	E. coli	ST-607-like	Non CP CRE	HYPER OXA-10	>16	>16	Carbapenemase (ESBL ±)	8	4	2	Neg	Non carbapenemase	Carbapenemase (OXA-48 like)	34	6	11	23	40	Positive ⇒ perform confirmatory test
406 A7	E. coli	ST-1722	OXA-48-like	OXA-484	<=0.25	<=0.25	Carbapenemase (ESBL ±)	≤0.25	≤0.5	NA	ND	OXA-48-like	Carbapenemase (OXA-48 like)	27	11	27	24	21	Positive ⇒ perform confirmatory test
401 J6	K. pneumoniae	ST-37	Non CP CRE	DHA-1	4	1	Carbapenemase (ESBL ±)	4	≤0.5	NA	NA	Non carbapenemase	Carbapenemase (untyped)	15	13	24	22	35	Positive ⇒ perform confirmatory test
402 F1	E. coli	ST-69	OXA-48-like	OXA-244	<=0.25	<=0.25	ESBL, Hcase	≤0.25	≤0.5	NA	ND	OXA-48-like	Hcase	30	17	33	30	28	Negative
402 J8	K. pneumoniae	ST-307	NDM + OXA-48-like	NDM-1 + OXA-181	16	16	Carbapenem impermeability (ESBL ± or Hcase +), carbapenemase (ESBL ±)	≥16	≥64	≥0.25	ND	MBL	Carbapenemase (MBL)	9	8	17	21	10	Positive ⇒ perform confirmatory test
403 F6	K. aerogenes	ST-92	Non CP CRE	Hcase	8	8	Carbapenem impermeability (ESBL ± or Hcase +), carbapenemase (ESBL ±)	≥16	8	≥2	ND	Non carbapenemase	Carbapenem impermeability, Carbapenemase (KPC)	16	8	16	18	14	Positive ⇒ perform confirmatory test
404 H3	K. pneumoniae	ST-35	Non CP CRE	DHA-1	8	2	Carbapenem impermeability (ESBL ± or Hcase +), carbapenemase (ESBL ±)	8	32	0.25	Neg	Non carbapenemase	Carbapenemase (MBL)	20	14	18	20	6	Positive ⇒ perform confirmatory test
404 I6	E. cloacae complex	ST-106	VIM	VIM-1	<=0.25	<=0.25	Carbapenem impermeability (ESBL ± or HN AmpC +)	≥16	≤0.5	≥32	Pos	MBL	Non-concordant (carbapenemase ESBL ±)	12	18	25	30	28	Negative
406 B2	K. aerogenes	ST-372	OXA-48-like	OXA-181	<=0.25	<=0.25	Carbapenemase (ESBL ±)	1	1	1	Neg	OXA-48-like	Carbapenemase (OXA-48 like)	24	6	25	27	19	Positive ⇒ perform confirmatory test
406 I6	E. coli	ST-1722	OXA-48-like	OXA-484	<=0.25	<=0.25	Carbapenemase (ESBL ±)	≤0.25	≤0.5	NA	ND	OXA-48-like	Carbapenemase (OXA-48 like)	28	12	28	27	23	Positive ⇒ perform confirmatory test
408 A4	S. marcescens	ND	OXA-48-like	OXA-48	1	1	Carbapenemase (ESBL ±)	8	4	2	Neg	OXA-48-like	Carbapenemase (OXA-48 like)	26	6	23	18	19	Positive ⇒ perform confirmatory test
410 B4	E. coli	ST-10	OXA-48-like	OXA-244	<=0.25	<=0.25	Carbapenemase (ESBL ±)	1	≤0.5	≥2	ND	OXA-48-like	Carbapenemase (OXA-48 like)	29	15	29	26	21	Positive ⇒ perform confirmatory test
407 D8	K. pneumoniae	ST-147	NDM + OXA-48-like	NDM-1 + OXA-48	>16	>16	Carbapenem impermeability (ESBL ± or Hcase +), carbapenemase (ESBL ±)	≥16	32	≥0.5	ND	MBL	Carbapenemase (MBL)	6	6	12	10	8	Positive ⇒ perform confirmatory test
410 F4	E. coli	ST-38	OXA-48-like	OXA-244	<=0.25	<=0.25	Carbapenemase (ESBL ±)	2	1	2	Neg	OXA-48-like	Carbapenemase (OXA-48 like)	30	9	27	27	19	Positive ⇒ perform confirmatory test
411 G6	E. coli	ST-1722	OXA-48-like	OXA-484	<=0.25	<=0.25	Carbapenemase (ESBL ±)	≤0.25	≤0.5	NA	ND	OXA-48-like	Carbapenemase (OXA-48 like)	38	14	39	36	27	Positive ⇒ perform confirmatory test
412 B5	E. coli	ST-69	OXA-48-like	OXA-244	<=0.25	<=0.25	ESBL	0.5	≤0.5	NA	ND	OXA-48-like	Carbapenemase (OXA-48 like)	28	14	27	24	23	Positive ⇒ perform confirmatory test
410 C1	E. coli	ST-69	OXA-48-like	OXA-244	<=0.25	<=0.25	Inhibitor-resistant penicillinase (IRT or OXA), acquired penicillinase	≤0.25	≤0.5	NA	NA	OXA-48-like	Acquired penicillinase	23	12	25	25	19	Positive ⇒ perform confirmatory test
410 F1	E. cloacae complex	ST-133	VIM	VIM-4	1	1	Carbapenem impermeability (ESBL ± or Hcase +), carbapenemase (ESBL ±)	≥16	16	≥1	ND	MBL	Carbapenemase (MBL)	12	9	24	19	15	Positive ⇒ perform confirmatory test
384 G6	C. freundii	ST-22	OXA-48-like	OXA-48	1	1	Carbapenemase (ESBL ±)	≤0.25	≤0.5	NA	ND	OXA-48-like	Carbapenemase (OXA-48 like), Carbapenemase (KPC)	30	6	24	23	22	Positive ⇒ perform confirmatory test
410 H3	C. freundii	ST-170	NDM + OXA-48-like	NDM-1 + OXA-48	4	4	Carbapenemase (ESBL ±)	≥16	TRM	NA	ND	MBL	Carbapenemase (untyped)	6	10	13	19	18	Positive ⇒ perform confirmatory test
410 K6	S. marcescens	ND	NDM	NDM-5	16	16	Carbapenemase (ESBL ±)	≥16	≥64	≥0.25	ND	MBL	Carbapenemase (MBL)	7	6	14	13	13	Positive ⇒ perform confirmatory test
386 F2	C. freundii	ST-22	OXA-48-like	OXA-204	1	1	Carbapenemase (ESBL ±)	1	≤0.5	≥2	ND	OXA-48-like	Carbapenemase (OXA-48 like), Carbapenemase (KPC)	23	6	26	25	20	Positive ⇒ perform confirmatory test
387 A7	C. freundii	ST-64	OXA-48-like	OXA-232	2	1	Carbapenemase (ESBL ±)	1	≤0.5	≥2	ND	OXA-48-like	Carbapenemase (OXA-48 like), Carbapenemase (KPC)	24	9	26	25	19	Positive ⇒ perform confirmatory test
413 C4	E. coli	ST-69	OXA-48-like	OXA-244	<=0.25	<=0.25	Carbapenemase (ESBL ±)	≤0.25	≤0.5	NA	NA	OXA-48-like	Inhibitor-resistant penicillinase (IRT or OXA), acquired penicillinase	30	14	28	27	23	Positive ⇒ perform confirmatory test
395 C8	C. freundii	ST-112-like	OXA-48-like	OXA-48	2	2	Carbapenemase (ESBL ±)	4	≤0.5	NA	NA	OXA-48-like	Carbapenemase (untyped)	26	6	25	24	14	Positive ⇒ perform confirmatory test
413 I10	E. coli	ST-38	OXA-48-like	OXA-244	<=0.25	<=0.25	Carbapenemase (ESBL ±)	≤0.25	≤0.5	NA	ND	OXA-48-like	Carbapenemase (untyped)	32	14	31	29	25	Positive ⇒ perform confirmatory test
415 G6	E. cloacae complex	ST-25	NDM	NDM-1	>16	>16	Carbapenem impermeability (ESBL ± or Hcase +), carbapenemase (ESBL ±)	≥16	≥64	≥0.25	ND	MBL	Carbapenemase (MBL)	6	19	8	14	11	Positive ⇒ perform confirmatory test
415 K4	E. cloacae complex	ST-145	VIM	VIM-1	4	4	Carbapenem impermeability (ESBL ± or Hcase +), carbapenemase (ESBL ±)	2	2	1	Neg	MBL	Carbapenemase (MBL)	13	9	19	17	19	Positive ⇒ perform confirmatory test
420 C2	E. coli	ST-69	OXA-48-like	OXA-244	<=0.25	<=0.25	Inhibitor-resistant penicillinase (IRT or OXA)	≤0.25	≤0.5	NA	NA	OXA-48-like	Inhibitor-resistant penicillinase (IRT or OXA)	23	14	39	37	30	Positive ⇒ perform confirmatory test
420 G8	K. pneumoniae	ST-268	OXA-48-like	OXA-484	1	1	Carbapenemase (ESBL ±)	2	≤0.5	NA	NA	OXA-48-like	Carbapenemase (untyped)	32	15	28	29	20	Positive ⇒ perform confirmatory test
420 J4	E. cloacae complex	ST-66-like	OXA-48-like + VIM	VIM-1 + OXA-48	2	2	Carbapenem impermeability (ESBL ± or Hcase +), carbapenemase (ESBL ±)	≥16	16	≥1	ND	MBL	Carbapenemase (MBL)	6	10	19	21	17	Positive ⇒ perform confirmatory test
421 I1	E. cloacae complex	ST-233	VIM	VIM-4	2	2	Carbapenem impermeability (ESBL ± or Hcase +), carbapenemase (ESBL ±)	≥16	8	≥8	ND	MBL	Carbapenemase (MBL)	17	6	18	18	19	Positive ⇒ perform confirmatory test
98833-Ec	E. coli	ND	non CRE	BLSE			ESBL	<=0.25	<=0.5	NA	ND	NA	Narrow-spectrum oxacillinase	27	21	ND	28	27	Negative
98833-Kp	K. pneumoniae	ND	non CRE	BLSE			ESBL	<=0.25	<=0.5	NA	ND	NA	ESBL	27	17	ND	32	32	Negative
																		²
