# Supplementary material for: Evaluation of new expert rules for the detection and differentiation of carbapenemase-producing Enterobacterales within the French epidemiological context
Source: J Clin Microbiol. 2026 May 28;64(7):e00222-26. doi: 10.1128/jcm.00222-26 (PMC13343967; doi:10.1128/jcm.00222-26)
Supplement: Table S3 — Characterization of the 36 isolates producing OXA-244 or OXA-484 included in the complementary analysis, and corresponding results obtained using the VITEK 2 N436 card alone or in combination with the XN28 card (BIOART{trade mark, serif} rules). Color codes indicate the accuracy of carbapenemase class determination: red, discordant result; orange, correct carbapenemase class proposed among multiple interpretations; green, correct carbapenemase class proposed as a unique result. [file jcm.00222-26-s0003.xlsx]

## Sheet: Feuil1
Table S3. Characterization of the 36 isolates producing OXA-244 or OXA-484 included in the complementary analysis, and corresponding results obtained using the VITEK®2 N436 card alone or in combination with the XN28 card (BIOART™ rules). Color codes indicate the accuracy of carbapenemase class determination: red, discordant result; orange, correct carbapenemase class proposed among multiple inter…
Strain	Species	MLST	Carbapenemase type	Carbapenemase variant	AES phenotype (AST-N436 card, v9.03.4)	Expected "AES BIOART" phenotype (based on sequencing)	Final consolidated AES + BIOART CARBA phenotype (AST-N436 + XN28) including ratio calculation	OXA244/484 rule activation	Inhibition zone diameters (mm)					CA-SFM algorithm
									Ceftazidime-avibactam	Temocillin	Meropenem	Imipenem	Ertapenem
447F1	E. coli	ST-69	OXA-48-like	OXA-244	Carbapenemase (ESBL ±)	OXA-48-like	Non-concordant	Yes	38	18	34	36	28	Negative
447H2	E. coli	ST-38	OXA-48-like	OXA-244	Carbapenem impermeability (ESBL ± or Hcase +), carbapenemase (ESBL ±)	OXA-48-like	Carbapenem impermeability, Carbapenemase (OXA-48 like), Carbapenemase (KPC)	No	39	6	34	30	28	Positive => perform a complementary test
447I10	E. coli	ST-69	OXA-48-like	OXA-244	Carbapenemase (ESBL ±)	OXA-48-like	Carbapenemase (OXA-48 like)	No	33	7	35	33	29	Positive => perform a complementary test
447I3	E. coli	ST-58	OXA-48-like	OXA-244	Carbapenemase (ESBL ±)	OXA-48-like	Carbapenemase (OXA-48 like)	No	50	16	38	38	33	Negative
447K4	E. coli	ST-38	OXA-48-like	OXA-244	Carbapenemase (ESBL ±)	OXA-48-like	Carbapenemase (OXA-48 like)	No	26	18	38	41	36	Negative
448A1	E. coli	ST-13730	OXA-48-like	OXA-244	Carbapenemase (ESBL ±)	OXA-48-like	Carbapenemase (OXA-48 like)	No	24	9	25	23	21	Positive => perform a complementary test
448C9	E. coli	ST-656	OXA-48-like	OXA-244	Carbapenem impermeability (ESBL ± or Hcase +), carbapenemase (ESBL ±)	OXA-48-like	Carbapenem impermeability, Carbapenemase (OXA-48 like), Carbapenemase (KPC)	No	26	10	16	19	9	Positive => perform a complementary test
448F2	E. coli	ST-38	OXA-48-like	OXA-244	Carbapenemase (ESBL ±)	OXA-48-like	Carbapenemase (OXA-48 like)	No	34	10	32	29	22	Positive => perform a complementary test
448G2	E. coli	ST-648	OXA-48-like	OXA-244	Carbapenemase (ESBL ±)	OXA-48-like	Carbapenemase (OXA-48 like)	No	31	6	27	28	22	Positive => perform a complementary test
448G5	E. coli	ST-131	OXA-48-like	OXA-244	Carbapenem impermeability (ESBL ± or Hcase +), carbapenemase (ESBL ±)	OXA-48-like	Carbapenem impermeability, Carbapenemase (OXA-48 like), Carbapenemase (KPC)	No	33	10	31	28	25	Positive => perform a complementary test
448G6	E. coli	ST-73	OXA-48-like	OXA-244	Carbapenemase (ESBL ±)	OXA-48-like	Carbapenemase (OXA-48 like)	No	33	12	33	30	26	Positive => perform a complementary test
448H3	E. coli	ST-131	OXA-48-like	OXA-244	Carbapenemase (ESBL ±)	OXA-48-like	Carbapenemase (OXA-48 like)	No	30	6	25	27	20	Positive => perform a complementary test
448I6	E. coli	ST-69	OXA-48-like	OXA-244	Carbapenemase (ESBL ±)	OXA-48-like	Non-concordant	Yes	33	13	33	29	28	Positive => perform a complementary test
448I8	E. coli	ST-38	OXA-48-like	OXA-244	Carbapenemase (ESBL ±)	OXA-48-like	Carbapenemase (OXA-48 like)	No	30	6	25	27	17	Positive => perform a complementary test
448J1	E. coli	ST-131	OXA-48-like	OXA-244	Carbapenemase (ESBL ±)	OXA-48-like	Carbapenemase (OXA-48 like)	No	35	13	34	32	27	Positive => perform a complementary test
448J7	E. coli	ST-38	OXA-48-like	OXA-244	Carbapenemase (ESBL ±)	OXA-48-like	Carbapenemase (OXA-48 like)	No	30	8	20	22	20	Positive => perform a complementary test
448K9	E. coli	ST-13730	OXA-48-like	OXA-244	ESBL	OXA-48-like	ESBL	Yes	33	14	32	27	27	Positive => perform a complementary test
449A10	E. coli	ST-1722	OXA-48-like	OXA-244	Carbapenem impermeability (ESBL ± or Hcase +), carbapenemase (ESBL ±)	OXA-48-like	Carbapenemase (OXA-48 like), Carbapenemase (KPC)	No	30	16	35	34	28	Negative
449A8	E. coli	ST-540	OXA-48-like	OXA-244	Carbapenemase (ESBL ±)	OXA-48-like	Non-concordant	Yes	35	15	36	32	31	Positive => perform a complementary test
449D3	E. coli	ST-10	OXA-48-like	OXA-244	Carbapenemase (ESBL ±)	OXA-48-like	Carbapenemase (OXA-48 like)	No	29	9	30	27	23	Positive => perform a complementary test
449F1	E. coli	ST-131	OXA-48-like	OXA-244	Carbapenemase (ESBL ±)	OXA-48-like	Carbapenemase (OXA-48 like)	No	29	9	27	25	22	Positive => perform a complementary test
449I6	E. coli	ST-457	OXA-48-like	OXA-244	Carbapenemase (ESBL ±)	OXA-48-like	Carbapenemase (OXA-48 like)	No	36	11	36	32	23	Positive => perform a complementary test
450A1	E. coli	ST-167	OXA-48-like	OXA-484	Carbapenem impermeability (ESBL ± or Hcase +), carbapenemase (ESBL ±)	OXA-48-like	Carbapenemase (AVI R KPC)	No	20	6	33	30	22	Positive => perform a complementary test
450A6	E. coli	ST-38	OXA-48-like	OXA-244	Carbapenem impermeability (ESBL ± or Hcase +), carbapenemase (ESBL ±)	OXA-48-like	Carbapenem impermeability, Carbapenemase (OXA-48 like), Carbapenemase (KPC)	No	35	14	34	34	26	Positive => perform a complementary test
450K10	E. coli	ST-540	OXA-48-like	OXA-244	Carbapenemase (ESBL ±)	OXA-48-like	Carbapenemase (OXA-48 like)	No	26	6	20	20	12	Positive => perform a complementary test
450K2	E. coli	ST-683	OXA-48-like	OXA-244	Carbapenem impermeability (ESBL ± or Hcase +), carbapenemase (ESBL ±)	OXA-48-like	Carbapenem impermeability, Carbapenemase (OXA-48 like)	No	25	9	25	24	20	Positive => perform a complementary test
451H10	E. coli	ST-38	OXA-48-like	OXA-244	Carbapenem impermeability (ESBL ± or Hcase +), carbapenemase (ESBL ±)	OXA-48-like	Carbapenem impermeability, Carbapenemase (OXA-48 like), Carbapenemase (KPC)	No	35	13	33	34	26	Positive => perform a complementary test
451J6	E. coli	ST-131	OXA-48-like	OXA-244	Carbapenemase (ESBL ±)	OXA-48-like	Carbapenemase (OXA-48 like)	No	35	14	28	26	24	Positive => perform a complementary test
452A2	E. coli	ST-636	OXA-48-like	OXA-244	ESBL	OXA-48-like	ESBL	Yes	33	18	37	34	32	Negative
452B9	E. coli	ST-131	OXA-48-like	OXA-244	Carbapenemase (ESBL ±)	OXA-48-like	Carbapenemase (OXA-48 like)	No	30	11	27	27	22	Positive => perform a complementary test
452D9	E. coli	ST-38	OXA-48-like	OXA-244	Carbapenem impermeability (ESBL ± or Hcase +), carbapenemase (ESBL ±)	OXA-48-like	Carbapenem impermeability, Carbapenemase (OXA-48 like), Carbapenemase (KPC)	No	34	16	35	35	27	Negative
452F1	E. coli	ST-1722	OXA-48-like	OXA-484	Carbapenemase (ESBL ±)	OXA-48-like	Carbapenemase (OXA-48 like)	No	26	12	30	27	23	Positive => perform a complementary test
452H3	E. coli	ST-38	OXA-48-like	OXA-244	Carbapenem impermeability (ESBL ± or Hcase +), carbapenemase (ESBL ±)	OXA-48-like	Carbapenem impermeability, Carbapenemase (OXA-48 like), Carbapenemase (KPC)	No	31	13	28	28	21	Positive => perform a complementary test
452H7	E. coli	ST-69	OXA-48-like	OXA-244	Carbapenemase (ESBL ±)	OXA-48-like	Inhibitor-resistant penicillinase (IRT or OXA)	Yes	34	14	36	30	27	Positive => perform a complementary test
452K9	E. coli	ST-38	OXA-48-like	OXA-244	Carbapenemase (ESBL ±)	OXA-48-like	Carbapenemase (OXA-48 like)	No	35	10	34	32	24	Positive => perform a complementary test
457J3	E. coli	ST-1722	OXA-48-like	OXA-484	Carbapenemase (ESBL ±)	OXA-48-like	Carbapenemase (OXA-48 like)	No	41	14	36	35	27	Positive => perform a complementary test
