# Supplementary material for: Evaluation of new expert rules for the detection and differentiation of carbapenemase-producing Enterobacterales within the French epidemiological context
Source: J Clin Microbiol. 2026 May 28;64(7):e00222-26. doi: 10.1128/jcm.00222-26 (PMC13343967; doi:10.1128/jcm.00222-26)
Supplement: Table S4 — Antibiotic composition of the VITEK 2 N436 and VITEK 2 XN28 cards. [file jcm.00222-26-s0004.xlsx]

## Sheet: Feuil1
Table S4. Antibiotic composition of the VITEK®2 N436 and VITEK®2 XN28 cards.
AST-N436	AST-XN28
Ampicillin	Aztreonam
Amoxicillin/Clavulanic Acid	Chloramphenicol
Amikacin	Colistin
Ceftazidime	Ceftolozane/Tazobactam
Cefixime	Cefuroxime
Ciprofloxacin	Ceftazidime/Avibactam
Ceftriaxone	Delafloxacin
Ertapenem	Eravacycline
Cefepime	ESBL
Cefoxitin	Imipenem/Relebactam
Nitrofurantoin	Meropenem
Levofloxacin	Meropenem/Vaborbactam
Mecillinam	Nalidixic Acid
Trimethoprim/Sulfamethoxazole	Ticarcillin/Clavulanic Acid
Trimethoprim	Temocillin
	Tigecycline
